# Supplementary material for: Multifunctional dynamic cerium-polypeptide hydrogel with antibacterial antioxidative anti-inflammatory for multidrug-resistant bacterial infected wound healing
Source: Regen Biomater. 2025 Jul 1;12:rbaf071. doi: 10.1093/rb/rbaf071 (PMC12313022; doi:10.1093/rb/rbaf071)
Supplement: rbaf071_Supplementary_Data [file rbaf071_supplementary_data.zip]

Archive with 1 entries (1 files):
- FEPC Manuscript- SI-revised.docx
